# Supplementary material for: PPARγ Acetylation in Adipocytes Exacerbates BAT Whitening and Worsens Age-Associated Metabolic Dysfunction
Source: Cells. 2023 May 18;12(10):1424. doi: 10.3390/cells12101424 (PMC10217233; doi:10.3390/cells12101424)
Supplement: Supplementary file 1 [file cells-12-01424-s001.zip]

Archive with 1 entries (1 files):
- cells-2362332-supplementary.pdf
